# Supplementary material for: Elucidating Flavonoid and Antioxidant Activity in Edible and Medicinal Herbs Woodwardia japonica (L.f.) Sm. Based on HPLC-ESI-TOF-MS and Artificial Neural Network Model: Response to Climatic Factors
Source: Molecules. 2023 Feb 20;28(4):1985. doi: 10.3390/molecules28041985 (PMC9964229; doi:10.3390/molecules28041985)
Supplement: Supplementary file 1 [file molecules-28-01985-s001.zip]

Archive with 1 entries (1 files):
- molecules-2235194-supplementary.pdf
